# Supplementary material for: Can supernatant from immortalized adipose tissue MSC replace cell therapy? An in vitro study in chronic wounds model
Source: Stem Cell Res Ther. 2020 Jan 21;11:29. doi: 10.1186/s13287-020-1558-5 (PMC6975034; doi:10.1186/s13287-020-1558-5)
Supplement: Supplementary file 4 — Additional file 4. Migration activity of native HATMSC supernatants. MSU-1.1 cell migration activity was investigated at 37 °C in an incubation chamber (PeCon GmbH, Erbach, Germany) with 1%O2, 5%CO2 mounted on an Axio Observer inverted microscope equipped with a dry 5x objective (Zeiss, Gottingen, Germany). The movement of the cells was time-lapse recorded for 44 h at intervals of 2 h using Zen 2.6 Blue Edition Software (Zeiss, Gottingen, Germany) as 6 separate movies (one for each supernatant and control). [file 13287_2020_1558_MOESM4_ESM.zip]

Archive with 6 entries (6 files):
- 19.11.19 scratch test-CONTROL.avi
- 19.11.19 scratch test-HATMSC1.avi
- 19.11.19 scratch test-HATMSC2.avi
- 19.11.19 scratch test-HATMSC2D10.avi
- 19.11.19 scratch test-HATMSC2F10.avi
- 19.11.19 scratch test-primary HATMSC2.avi
